# Supplementary material for: Synthesis and Application of a New Cyclic Phosphoric Acid in Enantioselective Three-Component Mannich Reactions
Source: Molecules. 2025 Jul 10;30(14):2928. doi: 10.3390/molecules30142928 (PMC12300773; doi:10.3390/molecules30142928)
Supplement: Supplementary file 1 [file molecules-30-02928-s001.zip]

Archive with 1 entries (1 files):
- molecules-3723748-supplementary.pdf
